# Supplementary material for: Large-Scale Identification of Mirtrons in Arabidopsis and Rice
Source: PLoS One. 2012 Feb 13;7(2):e31163. doi: 10.1371/journal.pone.0031163 (PMC3278437; doi:10.1371/journal.pone.0031163)
Supplement: Table S3 — List of the mirtrons identified in Arabidopsis . The sequences of the mature mirtrons, the IDs of the mirtron-generating introns (for example, AT3G60950.1-15 represents the 15th intron resided within the transcript AT3G60950.1), and the corresponding annotations (TAIR 10) of the mirtron-containing genes are provided. (XLS) [file pone.0031163.s007.xls]

## Sheet: Sheet1
Mirtron candidate ID	Sequence	Corresponding intron	Gene description
Arab_mirtron_candidate_1	GUUCAUUGUUUAAACAUGUGGGAC	AT3G60950.1-15	C2 calcium/lipid-binding endonuclease/exonuclease/phosphatase; LOCATED IN: plasma membrane
Arab_mirtron_candidate_2	UUUGGUUAUAGAAAAGUUGGGCUC
Arab_mirtron_candidate_3	GCACAUUUUGGAUUUGGA	AT1G76680.1-2	Encodes a member of an alpha/beta barrel fold family of FMN-containing oxidoreductases. One of the closely related 12-oxophytodienoic acid reductases. This enzyme is not expected to participate in jasmonic acid biosynthesis because during in vitro assays, it shows very little activity with the naturally occurring OPDA isomer. Shows activity towards 2,4,6-trinitrotoluene. Expressed predominately i…
Arab_mirtron_candidate_4	UGUGUCCUUGUUGUUGCAG
Arab_mirtron_candidate_5	UGUGUCCUUGUUGUUGCA
Arab_mirtron_candidate_6	AUAUAGAAUGGAUAUGAAUCA	AT2G10921.1-2	Potential natural antisense gene, locus overlaps with AT2G10920
Arab_mirtron_candidate_7	AUAUAGAAUGGAUAUGAAUCAAUA
Arab_mirtron_candidate_8	GUUGAUUUUUCUUUCAGUUUGCAG
Arab_mirtron_candidate_9	GUUGAUUUUUCUUUCAGUUUGCA
Arab_mirtron_candidate_10	GUGGAAGCAACUGGCACUAUCUCU	AT4G05280.1-2	Transposable element gene
Arab_mirtron_candidate_11	ACGGUGUGGUAGCGGCCCACAG
Arab_mirtron_candidate_12	GUAAAUAAAGACUGAAACUUUCC	AT4G27410.1-1	Encodes a NAC transcription factor induced in response to dessication. It is localized to the nucleus and acts as a transcriptional activator in ABA-mediated dehydration response.
Arab_mirtron_candidate_13	AAAGUUUGCUUCUUUGUUACAG
