# Supplementary material for: Large-Scale Identification of Mirtrons in Arabidopsis and Rice
Source: PLoS One. 2012 Feb 13;7(2):e31163. doi: 10.1371/journal.pone.0031163 (PMC3278437; doi:10.1371/journal.pone.0031163)
Supplement: Table S4 — List of the mirtrons identified in rice. The sequences of the mature mirtrons, the IDs of the mirtron-generating introns (for example, LOC_Os03g36170.1-6 represents the 6th intron resided within the transcript LOC_Os03g36170.1), and the corresponding annotations (TIGR rice 6.1) of the mirtron-containing genes are provided. (XLS) [file pone.0031163.s008.xls]

## Sheet: Sheet1
Mirtron candidate ID	Sequence	Corresponding intron	Gene description
Rice_mirtron_candidate_1	GUACUAUGCUUGAUGAAUAUGGUG	LOC_Os03g36170.1-6	retrotransposon protein, putative, unclassified
Rice_mirtron_candidate_2	AACCAAAUUUAAAAGUCGGUGUGA
Rice_mirtron_candidate_3	GUGGAGCACGUGGAUGAUCAGGAA	LOC_Os04g09380.1-5	retrotransposon protein, putative, Ty1-copia subclass
Rice_mirtron_candidate_4	GUGGAGCACGUGGAUGAUCAGGA
Rice_mirtron_candidate_5	ACUGUUCAGCACUCACCUCCUGUU
Rice_mirtron_candidate_6	GUAAGUCAUUCUAGCAUUUUCCA	LOC_Os07g12850.1-2	TKL_IRAK_DUF26-lh.7 - DUF26 kinases have homology to DUF26 containing loci
Rice_mirtron_candidate_7	GUAAGUCAUUCUAGCAUUUU
Rice_mirtron_candidate_8	GUAAGUCAUUCUAGCAUUUUCCAU
Rice_mirtron_candidate_9	GGGAAAUGCUAGAAUGAUUUACA
Rice_mirtron_candidate_10	GGGAAAUGCUAGAAUGAUUUACAU
Rice_mirtron_candidate_11	GGGAAAUGCUAGAAUGAUUU
Rice_mirtron_candidate_12	GGGAAAUGCUAGAAUGAUUUACAUU
Rice_mirtron_candidate_13	AAAUGCUAGAAUGAUUUACAU
Rice_mirtron_candidate_14	AAUGCUAGAAUGAUUUACAU
Rice_mirtron_candidate_15	AUGCUAGAAUGAUUUACAU
Rice_mirtron_candidate_16	GUUGGUGGUCUCAAUUGUGAUAGA	LOC_Os07g32220.1-5	transposon protein, putative, CACTA, En/Spm sub-class
Rice_mirtron_candidate_17	ACUUAUAUAUGAUCGAUCAACUAA
Rice_mirtron_candidate_18	ACUUAUAUAUGAUCGAUCAACUAAU
Rice_mirtron_candidate_19	ACUUAUAUAUGAUCGAUCAACUA
Rice_mirtron_candidate_20	AUAUAUGAUCGAUCAACUA
Rice_mirtron_candidate_21	GUAAGUCAUUUUAGUAUUUCCCA	LOC_Os08g09090.1-2	hypothetical protein
Rice_mirtron_candidate_22	GGAAAAUACUAGAAUGACUUACAU
Rice_mirtron_candidate_23	GAAAAUACUAGAAUGACUUACA
Rice_mirtron_candidate_24	GAAAAUACUAGAAUGACUUACAU
Rice_mirtron_candidate_25	GAAAAUACUAGAAUGACUUACAUU
Rice_mirtron_candidate_26	AAAAUACUAGAAUGACUUACAU
Rice_mirtron_candidate_27	AAAUACUAGAAUGACUUACAU
Rice_mirtron_candidate_28	AAUACUAGAAUGACUUACAU
Rice_mirtron_candidate_29	AUACUAGAAUGACUUACAU
Rice_mirtron_candidate_30	UACUAGAAUGACUUACAU
Rice_mirtron_candidate_31	CGCCCUAAGUCGGUUCAUAUCGAG	LOC_Os02g52100.1-2	retrotransposon protein, putative, unclassified
Rice_mirtron_candidate_32	CGGGCCGUUUACUUGGACGGAG
Rice_mirtron_candidate_33	CGGGCCGUUUACUUGGACGGA
Rice_mirtron_candidate_34	CGGUUCAUAUCGAGGCUGGGAGAG	LOC_Os04g45540.1-3	retrotransposon protein, putative, unclassified
Rice_mirtron_candidate_35	CGGUUCAUAUCGAGGCUGGGAGA
Rice_mirtron_candidate_36	CCGGGCCGUUUAUCUGGACGGAG
Rice_mirtron_candidate_37	AGGAAAGCGCGCUCAUCACCUUUC	LOC_Os06g29760.1-1	retrotransposon protein, putative, Ty3-gypsy subclass
Rice_mirtron_candidate_38	AGGAAAGCGCGCUCAUCAC
Rice_mirtron_candidate_39	AGGAAAGCGCGCUCAUCACC
Rice_mirtron_candidate_40	AUCUGAUAUGCCCGGUAUUCCUAG
Rice_mirtron_candidate_41	AUCUGAUAUGCCCGGUAUUCC
Rice_mirtron_candidate_42	GAUAUGCCCGGUAUUCCUAG
Rice_mirtron_candidate_43	CAAGACCAAGUUGAUUAUGCCG	LOC_Os09g04260.1-13	retrotransposon protein, putative, unclassified
Rice_mirtron_candidate_44	CCUUGAUCAACCAAUCUGGAG
Rice_mirtron_candidate_45	AGGAAAGCGCGCUCAUCAC	LOC_Os12g18060.1-1	retrotransposon protein, putative, Ty3-gypsy subclass
Rice_mirtron_candidate_46	AGGAAAGCGCGCUCAUCACCUUUC
Rice_mirtron_candidate_47	AGGAAAGCGCGCUCAUCACC
Rice_mirtron_candidate_48	AUCUGAUAUGCCCGGUAUUCC
Rice_mirtron_candidate_49	AUCUGAUAUGCCCGGUAUUCCUAG
Rice_mirtron_candidate_50	GAUAUGCCCGGUAUUCCUAG
Rice_mirtron_candidate_51	GUGCAAUUUGUGGCAUCAGUCGGG	LOC_Os02g13250.1-5	transposon protein, putative, CACTA, En/Spm sub-class
Rice_mirtron_candidate_52	AGGAUUGGAAUGGGACGGUACAG
Rice_mirtron_candidate_53	GAUUGGAAUGGGACGGUACAG
Rice_mirtron_candidate_54	GUAUGCACAUUCGUGGUAG	LOC_Os03g06520.1-6	sulfate transporter, putative, expressed
Rice_mirtron_candidate_55	GUAUGCACAUUCGUGGUAGCCAGGAU
Rice_mirtron_candidate_56	GUAUGCACAUUCGUGGUAGCCAGG
Rice_mirtron_candidate_57	GUAUGCACAUUCGUGGUAGCCAGGA
Rice_mirtron_candidate_58	GUAUGCACAUUCGUGGUAGCC
Rice_mirtron_candidate_59	GUAUGCACAUUCGUGGUAGCCA
Rice_mirtron_candidate_60	GUAUGCACAUUCGUGGUAGCCAG
Rice_mirtron_candidate_61	UGAUACCAUGUGUGUAUGCAG
Rice_mirtron_candidate_62	GUGUGAGACGAAUUGUUGGU	LOC_Os03g57750.2-1	expressed protein
Rice_mirtron_candidate_63	CGGCAAUCGUCUCAUCUGCAG
Rice_mirtron_candidate_64	GUCAUCGAUCCGGAUAGAUUAGA	LOC_Os06g23260.1-5	transposon protein, putative, CACTA, En/Spm sub-class
Rice_mirtron_candidate_65	GUCAUCGAUCCGGAUAGAUUAGAA
Rice_mirtron_candidate_66	GUCAUCGAUCCGGAUAGAUUA
Rice_mirtron_candidate_67	GUCAUCGAUCCGGAUAGAUUAG
Rice_mirtron_candidate_68	CUGCUUUGUCACCUUGUGAAAGAG
Rice_mirtron_candidate_69	GUAGACGAGCAGUUAGUAGGCUU	LOC_Os06g31910.1-2	retrotransposon protein, putative, Ty3-gypsy subclass
Rice_mirtron_candidate_70	GUAGACGAGCAGUUAGUAGGCUUG
Rice_mirtron_candidate_71	UCUUCUCGUUUGUUUUUCUGCUAG
Rice_mirtron_candidate_72(osa-MIR1429)	GUAAUAUACUAAUCCGUGCAUCCA	LOC_Os08g04190.1-1	homeobox and START domains containing protein, putative, expressed
Rice_mirtron_candidate_73(osa-MIR1429)	GUUGCACGGGUUUGUAUGUUGCAG
Rice_mirtron_candidate_74	GUAAGUUGAACAAAAUCAUCAACA	LOC_Os08g42590.1-4	mtN19, putative, expressed
Rice_mirtron_candidate_75	UUGAUGCUGAUUUUGCGCAUUUGUAG
Rice_mirtron_candidate_76	UGAUGCUGAUUUUGCGCAUUUGUAG
Rice_mirtron_candidate_77	GAUGCUGAUUUUGCGCAUUUGUAG
Rice_mirtron_candidate_78	GUAGACGAGCAGUUAGUAGGCUU	LOC_Os11g26670.1-2	retrotransposon protein, putative, Ty3-gypsy subclass
Rice_mirtron_candidate_79	GUAGACGAGCAGUUAGUAGGCUUG
Rice_mirtron_candidate_80	UCUUCUCGUUUGUUUUUCUGCUAG
