# Supplementary material for: Large-Scale Identification of Mirtrons in Arabidopsis and Rice
Source: PLoS One. 2012 Feb 13;7(2):e31163. doi: 10.1371/journal.pone.0031163 (PMC3278437; doi:10.1371/journal.pone.0031163)
Supplement: Table S5 — List of the target genes of the mature mitrons in Arabidopsis . The mirtron IDs, the transcript IDs of the target genes, and the target gene annotations (TAIR 10) are provided. (XLS) [file pone.0031163.s009.xls]

## Sheet: Sheet1
Transcript ID	Mirtron candidate ID	Target gene description
AT1G08450.3	Arab_mirtron_candidate_2	calreticulin 3
AT1G19680.1	Arab_mirtron_candidate_13	RING/U-box superfamily protein
AT1G36360.1	Arab_mirtron_candidate_13	transposable element gene
AT2G01970.1	Arab_mirtron_candidate_7	Endomembrane protein 70 protein family
AT2G20110.1	Arab_mirtron_candidate_5	Tesmin/TSO1-like CXC domain-containing protein
AT2G20110.2
AT2G30570.1	Arab_mirtron_candidate_8; Arab_mirtron_candidate_9	photosystem II reaction center W
AT2G40900.1	Arab_mirtron_candidate_12	nodulin MtN21 /EamA-like transporter family protein
AT2G42540.1	Arab_mirtron_candidate_7	cold-regulated 15a
AT2G42540.2
AT2G42540.3
AT3G19000.1	Arab_mirtron_candidate_7	2-oxoglutarate (2OG) and Fe(II)-dependent oxygenase superfamily protein
AT3G19000.2
AT3G42950.1	Arab_mirtron_candidate_3	Pectin lyase-like superfamily protein
AT3G54430.1	Arab_mirtron_candidate_12	SHI-related sequence 6
AT4G10460.1	Arab_mirtron_candidate_8; Arab_mirtron_candidate_9	transposable element gene
AT4G17190.1	Arab_mirtron_candidate_3	farnesyl diphosphate synthase 2
AT4G17190.2
AT4G18220.1	Arab_mirtron_candidate_13	Drug/metabolite transporter superfamily protein
AT4G37682.1	Arab_mirtron_candidate_8; Arab_mirtron_candidate_9	Protein of unknown function (DUF1399)
AT5G33386.1	Arab_mirtron_candidate_13	transposable element gene
AT5G53560.1	Arab_mirtron_candidate_5	cytochrome B5 isoform E
AT5G56540.1	Arab_mirtron_candidate_8; Arab_mirtron_candidate_9	arabinogalactan protein 14
AT5G65010.1	Arab_mirtron_candidate_2	asparagine synthetase 2
AT5G65010.2
