# Supplementary material for: Large-Scale Identification of Mirtrons in Arabidopsis and Rice
Source: PLoS One. 2012 Feb 13;7(2):e31163. doi: 10.1371/journal.pone.0031163 (PMC3278437; doi:10.1371/journal.pone.0031163)
Supplement: Table S6 — List of the target genes of the mature mitrons in rice. The mirtron IDs, the transcript IDs of the target genes, and the target gene annotations (TIGR rice 6.1) are provided. (XLS) [file pone.0031163.s010.xls]

## Sheet: Sheet1
Transcript ID	Mirtron candidate ID	Target gene description
LOC_Os01g03750.1	Rice_mirtron_candidate_17; Rice_mirtron_candidate_18; Rice_mirtron_candidate_19	cDNA expressed protein
LOC_Os01g05030.1	Rice_mirtron_candidate_75; Rice_mirtron_candidate_76; Rice_mirtron_candidate_77	cDNA transposon protein, putative, unclassified
LOC_Os01g15520.1	Rice_mirtron_candidate_21; Rice_mirtron_candidate_6; Rice_mirtron_candidate_7; Rice_mirtron_candidate_8	cDNA expressed protein
LOC_Os01g22770.1	Rice_mirtron_candidate_21; Rice_mirtron_candidate_6; Rice_mirtron_candidate_7; Rice_mirtron_candidate_8	cDNA transposon protein, putative, unclassified
LOC_Os01g37832.1	Rice_mirtron_candidate_74	cDNA thioredoxin, putative, expressed
LOC_Os01g37832.2
LOC_Os01g37832.3
LOC_Os01g64100.1	Rice_mirtron_candidate_21; Rice_mirtron_candidate_6; Rice_mirtron_candidate_7; Rice_mirtron_candidate_8	cDNA glycosyl hydrolase, putative, expressed
LOC_Os01g66130.1	Rice_mirtron_candidate_51	cDNA armadillo/beta-catenin repeat family protein, putative, expressed
LOC_Os01g72230.1	Rice_mirtron_candidate_16; Rice_mirtron_candidate_21; Rice_mirtron_candidate_6; Rice_mirtron_candidate_7; Rice_mirtron_candidate_8	cDNA stromal membrane-associated protein, putative, expressed
LOC_Os01g72300.1	Rice_mirtron_candidate_21; Rice_mirtron_candidate_6; Rice_mirtron_candidate_7; Rice_mirtron_candidate_8	cDNA Cupin domain containing protein, expressed
LOC_Os02g10390.1	Rice_mirtron_candidate_73	cDNA chlorophyll A-B binding protein, putative, expressed
LOC_Os02g10390.2
LOC_Os02g10390.3
LOC_Os02g15660.1	Rice_mirtron_candidate_74	cDNA tetratricopeptide repeat, putative, expressed
LOC_Os02g18070.1	Rice_mirtron_candidate_51	cDNA NB-ARC domain containing protein, expressed
LOC_Os02g21460.1	Rice_mirtron_candidate_6; Rice_mirtron_candidate_7; Rice_mirtron_candidate_8	cDNA uncharacterized protein yqjG, putative, expressed
LOC_Os02g38690.1	Rice_mirtron_candidate_21; Rice_mirtron_candidate_6; Rice_mirtron_candidate_7; Rice_mirtron_candidate_8	cDNA protein phosphatase 2C containing protein
LOC_Os02g43560.1	Rice_mirtron_candidate_21; Rice_mirtron_candidate_6; Rice_mirtron_candidate_7; Rice_mirtron_candidate_8	cDNA OsWRKY34 - Superfamily of TFs having WRKY and zinc finger domains, expressed
LOC_Os02g44990.1	Rice_mirtron_candidate_21; Rice_mirtron_candidate_6; Rice_mirtron_candidate_7; Rice_mirtron_candidate_8	cDNA OsFBDUF13 - F-box and DUF domain containing protein, expressed
LOC_Os02g48390.1	Rice_mirtron_candidate_21; Rice_mirtron_candidate_6; Rice_mirtron_candidate_7; Rice_mirtron_candidate_74; Rice_mirtron_candidate_8	cDNA phosphoribosyl transferase, putative, expressed
LOC_Os02g52900.2	Rice_mirtron_candidate_10; Rice_mirtron_candidate_12; Rice_mirtron_candidate_13; Rice_mirtron_candidate_14; Rice_mirtron_candidate_15	cDNA glutaredoxin 2, putative, expressed
LOC_Os02g53180.1	Rice_mirtron_candidate_54	cDNA 1-aminocyclopropane-1-carboxylate oxidase protein, putative, expressed
LOC_Os02g53180.2
LOC_Os02g53180.3
LOC_Os03g09880.1	Rice_mirtron_candidate_10; Rice_mirtron_candidate_11; Rice_mirtron_candidate_12; Rice_mirtron_candidate_13; Rice_mirtron_candidate_14; Rice_mirtron_candidate_15; Rice_mirtron_candidate_22; Rice_mirtron_candidate_23; Rice_mirtron_candidate_24; Rice_mirtron_candidate_25; Rice_mirtron_candidate_26; Rice_mirtron_candidate_27; Rice_mirtron_candidate_28; Rice_mirtron_candidate_29; Rice_mirtron_candidat…	cDNA AIR12, putative, expressed
LOC_Os03g14910.1	Rice_mirtron_candidate_21; Rice_mirtron_candidate_6; Rice_mirtron_candidate_7; Rice_mirtron_candidate_8	cDNA expressed protein
LOC_Os03g15530.1	Rice_mirtron_candidate_54; Rice_mirtron_candidate_55; Rice_mirtron_candidate_56; Rice_mirtron_candidate_57; Rice_mirtron_candidate_58; Rice_mirtron_candidate_59; Rice_mirtron_candidate_60	cDNA expressed protein
LOC_Os03g22430.1	Rice_mirtron_candidate_3; Rice_mirtron_candidate_4	cDNA OsClp5 - Putative Clp protease homologue, expressed
LOC_Os03g38689.1	Rice_mirtron_candidate_21; Rice_mirtron_candidate_6; Rice_mirtron_candidate_7; Rice_mirtron_candidate_8	cDNA hypothetical protein
LOC_Os03g40600.1	Rice_mirtron_candidate_10; Rice_mirtron_candidate_11; Rice_mirtron_candidate_12; Rice_mirtron_candidate_13; Rice_mirtron_candidate_14; Rice_mirtron_candidate_15; Rice_mirtron_candidate_21; Rice_mirtron_candidate_22; Rice_mirtron_candidate_23; Rice_mirtron_candidate_24; Rice_mirtron_candidate_25; Rice_mirtron_candidate_26; Rice_mirtron_candidate_27; Rice_mirtron_candidate_28; Rice_mirtron_candidat…	cDNA cytochrome P450 78A11, putative, expressed
LOC_Os03g44200.1	Rice_mirtron_candidate_21; Rice_mirtron_candidate_6; Rice_mirtron_candidate_7; Rice_mirtron_candidate_8	cDNA beclin-1, putative, expressed
LOC_Os03g44200.2
LOC_Os03g52010.1	Rice_mirtron_candidate_21; Rice_mirtron_candidate_6; Rice_mirtron_candidate_7; Rice_mirtron_candidate_8	cDNA lecithin cholesterol acyltransferase, putative, expressed
LOC_Os03g56930.1	Rice_mirtron_candidate_6; Rice_mirtron_candidate_7; Rice_mirtron_candidate_8	cDNA app1, putative, expressed
LOC_Os03g62080.1	Rice_mirtron_candidate_10; Rice_mirtron_candidate_12; Rice_mirtron_candidate_13; Rice_mirtron_candidate_14; Rice_mirtron_candidate_15; Rice_mirtron_candidate_22	cDNA mRNA-decapping enzyme, putative, expressed
LOC_Os04g02620.1	Rice_mirtron_candidate_21; Rice_mirtron_candidate_6; Rice_mirtron_candidate_7; Rice_mirtron_candidate_8	cDNA oxidoreductase, short chain dehydrogenase/reductase family, putative, expressed
LOC_Os04g02640.1	Rice_mirtron_candidate_21; Rice_mirtron_candidate_6; Rice_mirtron_candidate_7; Rice_mirtron_candidate_8	cDNA 3-ketoacyl-CoA synthase 6, putative, expressed
LOC_Os04g08415.1	Rice_mirtron_candidate_10; Rice_mirtron_candidate_11; Rice_mirtron_candidate_12; Rice_mirtron_candidate_13; Rice_mirtron_candidate_14; Rice_mirtron_candidate_15; Rice_mirtron_candidate_22; Rice_mirtron_candidate_23; Rice_mirtron_candidate_24; Rice_mirtron_candidate_25; Rice_mirtron_candidate_26; Rice_mirtron_candidate_27; Rice_mirtron_candidate_28; Rice_mirtron_candidate_29; Rice_mirtron_candidat…	cDNA hypothetical protein
LOC_Os04g16010.1	Rice_mirtron_candidate_71; Rice_mirtron_candidate_80	cDNA transposon protein, putative, CACTA, En/Spm sub-class
LOC_Os04g20400.1	Rice_mirtron_candidate_21; Rice_mirtron_candidate_6; Rice_mirtron_candidate_7; Rice_mirtron_candidate_8	cDNA cytokinin-O-glucosyltransferase 1, putative, expressed
LOC_Os04g20400.2
LOC_Os04g36830.1	Rice_mirtron_candidate_21; Rice_mirtron_candidate_6; Rice_mirtron_candidate_7; Rice_mirtron_candidate_8	cDNA DUF567 domain containing protein, putative, expressed
LOC_Os04g38450.1	Rice_mirtron_candidate_21; Rice_mirtron_candidate_6; Rice_mirtron_candidate_7; Rice_mirtron_candidate_8	cDNA gamma-glutamyltranspeptidase 1 precursor, putative, expressed
LOC_Os04g42770.1	Rice_mirtron_candidate_17; Rice_mirtron_candidate_18; Rice_mirtron_candidate_19	cDNA expressed protein
LOC_Os04g42770.2
LOC_Os04g42770.3
LOC_Os04g42770.4
LOC_Os04g42770.5
LOC_Os04g42770.6
LOC_Os04g45665.1	Rice_mirtron_candidate_10; Rice_mirtron_candidate_11; Rice_mirtron_candidate_12; Rice_mirtron_candidate_13; Rice_mirtron_candidate_14; Rice_mirtron_candidate_15; Rice_mirtron_candidate_21; Rice_mirtron_candidate_22; Rice_mirtron_candidate_23; Rice_mirtron_candidate_24; Rice_mirtron_candidate_25; Rice_mirtron_candidate_26; Rice_mirtron_candidate_27; Rice_mirtron_candidate_28; Rice_mirtron_candidat…	cDNA expressed protein
LOC_Os04g53830.1	Rice_mirtron_candidate_30	cDNA 3-beta hydroxysteroid dehydrogenase/isomerase family protein, putative, expressed
LOC_Os04g58070.1	Rice_mirtron_candidate_6; Rice_mirtron_candidate_7; Rice_mirtron_candidate_8	cDNA aspartic proteinase nepenthesin precursor, putative, expressed
LOC_Os05g02640.1	Rice_mirtron_candidate_16	cDNA hydrolase, NUDIX family, domain containing protein, expressed
LOC_Os05g03574.1	Rice_mirtron_candidate_6; Rice_mirtron_candidate_7; Rice_mirtron_candidate_8	cDNA expressed protein
LOC_Os05g08900.1	Rice_mirtron_candidate_69; Rice_mirtron_candidate_70; Rice_mirtron_candidate_78; Rice_mirtron_candidate_79	cDNA expressed protein
LOC_Os05g50440.1	Rice_mirtron_candidate_21; Rice_mirtron_candidate_6; Rice_mirtron_candidate_7; Rice_mirtron_candidate_8	cDNA expressed protein
LOC_Os06g01950.1	Rice_mirtron_candidate_21; Rice_mirtron_candidate_6; Rice_mirtron_candidate_7; Rice_mirtron_candidate_8	cDNA phosphoglycerate mutase, putative, expressed
LOC_Os06g05630.1	Rice_mirtron_candidate_21; Rice_mirtron_candidate_6; Rice_mirtron_candidate_7; Rice_mirtron_candidate_8	cDNA GDSL-like lipase/acylhydrolase, putative, expressed
LOC_Os06g05630.2
LOC_Os06g05630.3
LOC_Os06g07100.2	Rice_mirtron_candidate_21; Rice_mirtron_candidate_6; Rice_mirtron_candidate_7; Rice_mirtron_candidate_8	cDNA RING-H2 finger protein, putative, expressed
LOC_Os06g07914.1	Rice_mirtron_candidate_21; Rice_mirtron_candidate_6; Rice_mirtron_candidate_7; Rice_mirtron_candidate_8	cDNA hydroxylase, putative, expressed
LOC_Os06g09310.1	Rice_mirtron_candidate_74	cDNA zinc finger, C3HC4 type domain containing protein, expressed
LOC_Os06g17390.1	Rice_mirtron_candidate_21; Rice_mirtron_candidate_6; Rice_mirtron_candidate_7; Rice_mirtron_candidate_8	cDNA auxin-independent growth promoter protein, putative, expressed
LOC_Os06g23274.1	Rice_mirtron_candidate_21; Rice_mirtron_candidate_6; Rice_mirtron_candidate_7; Rice_mirtron_candidate_8	cDNA zinc finger, C3HC4 type, domain containing protein, expressed
LOC_Os06g31210.1	Rice_mirtron_candidate_21	cDNA methionyl-tRNA synthetase, putative, expressed
LOC_Os06g45020.1	Rice_mirtron_candidate_74	cDNA STRUBBELIG-RECEPTOR FAMILY 3 precursor, putative, expressed
LOC_Os06g45640.1	Rice_mirtron_candidate_22; Rice_mirtron_candidate_23; Rice_mirtron_candidate_24; Rice_mirtron_candidate_25; Rice_mirtron_candidate_26	cDNA core histone H2A/H2B/H3/H4, putative, expressed
LOC_Os06g47470.1	Rice_mirtron_candidate_71; Rice_mirtron_candidate_80	cDNA TKL_IRAK_DUF26-lh.2 - DUF26 kinases have homology to DUF26 containing loci, expressed
LOC_Os06g47850.1	Rice_mirtron_candidate_21; Rice_mirtron_candidate_6; Rice_mirtron_candidate_7; Rice_mirtron_candidate_8	cDNA zinc finger family protein, putative, expressed
LOC_Os07g06680.1	Rice_mirtron_candidate_74	cDNA fasciclin domain containing protein, expressed
LOC_Os07g11790.1	Rice_mirtron_candidate_21; Rice_mirtron_candidate_6; Rice_mirtron_candidate_7; Rice_mirtron_candidate_8	cDNA terpene synthase, putative, expressed
LOC_Os07g33710.1	Rice_mirtron_candidate_10; Rice_mirtron_candidate_11; Rice_mirtron_candidate_12; Rice_mirtron_candidate_13; Rice_mirtron_candidate_14; Rice_mirtron_candidate_15; Rice_mirtron_candidate_22; Rice_mirtron_candidate_23; Rice_mirtron_candidate_24; Rice_mirtron_candidate_25; Rice_mirtron_candidate_26; Rice_mirtron_candidate_27; Rice_mirtron_candidate_28; Rice_mirtron_candidate_29; Rice_mirtron_candidat…	cDNA expressed protein
LOC_Os07g41060.1	Rice_mirtron_candidate_21; Rice_mirtron_candidate_6; Rice_mirtron_candidate_7; Rice_mirtron_candidate_8	cDNA dihydroflavonol-4-reductase, putative, expressed
LOC_Os07g46600.1	Rice_mirtron_candidate_22; Rice_mirtron_candidate_23; Rice_mirtron_candidate_24; Rice_mirtron_candidate_25; Rice_mirtron_candidate_26	cDNA RNA pseudouridine synthase, putative, expressed
LOC_Os08g05620.1	Rice_mirtron_candidate_21; Rice_mirtron_candidate_6; Rice_mirtron_candidate_7; Rice_mirtron_candidate_8	cDNA cytochrome P450, putative, expressed
LOC_Os08g06500.1	Rice_mirtron_candidate_10; Rice_mirtron_candidate_11; Rice_mirtron_candidate_12; Rice_mirtron_candidate_13; Rice_mirtron_candidate_14; Rice_mirtron_candidate_15; Rice_mirtron_candidate_22; Rice_mirtron_candidate_23; Rice_mirtron_candidate_24; Rice_mirtron_candidate_25; Rice_mirtron_candidate_26; Rice_mirtron_candidate_27; Rice_mirtron_candidate_28; Rice_mirtron_candidate_29; Rice_mirtron_candidat…	cDNA PPR repeat domain containing protein, putative, expressed
LOC_Os08g19114.1	Rice_mirtron_candidate_21; Rice_mirtron_candidate_6; Rice_mirtron_candidate_7; Rice_mirtron_candidate_8	cDNA expressed protein
LOC_Os08g31910.1	Rice_mirtron_candidate_21; Rice_mirtron_candidate_6; Rice_mirtron_candidate_7; Rice_mirtron_candidate_8	cDNA expressed protein
LOC_Os08g31980.1	Rice_mirtron_candidate_73	cDNA trehalose-6-phosphate synthase, putative, expressed
LOC_Os08g36840.1	Rice_mirtron_candidate_21; Rice_mirtron_candidate_6; Rice_mirtron_candidate_7; Rice_mirtron_candidate_8	cDNA glycoprotein 3-alpha-L-fucosyltransferase A, putative, expressed
LOC_Os08g40440.1	Rice_mirtron_candidate_21; Rice_mirtron_candidate_6; Rice_mirtron_candidate_7; Rice_mirtron_candidate_8	cDNA dihydroflavonol-4-reductase, putative, expressed
LOC_Os09g02620.1	Rice_mirtron_candidate_21; Rice_mirtron_candidate_6; Rice_mirtron_candidate_7; Rice_mirtron_candidate_8	cDNA hypothetical protein
LOC_Os09g09820.1	Rice_mirtron_candidate_6; Rice_mirtron_candidate_7; Rice_mirtron_candidate_8	cDNA retrotransposon protein, putative, unclassified, expressed
LOC_Os09g12230.1	Rice_mirtron_candidate_21; Rice_mirtron_candidate_6; Rice_mirtron_candidate_7; Rice_mirtron_candidate_8	cDNA ubiquitin-conjugating enzyme, putative, expressed
LOC_Os09g14560.1	Rice_mirtron_candidate_21; Rice_mirtron_candidate_6; Rice_mirtron_candidate_7; Rice_mirtron_candidate_8	cDNA hypothetical protein
LOC_Os09g28180.1	Rice_mirtron_candidate_10; Rice_mirtron_candidate_12; Rice_mirtron_candidate_13; Rice_mirtron_candidate_14; Rice_mirtron_candidate_15; Rice_mirtron_candidate_22; Rice_mirtron_candidate_23; Rice_mirtron_candidate_24; Rice_mirtron_candidate_25; Rice_mirtron_candidate_26; Rice_mirtron_candidate_27; Rice_mirtron_candidate_28; Rice_mirtron_candidate_29; Rice_mirtron_candidate_30; Rice_mirtron_candidat…	cDNA D-mannose binding lectin family protein, expressed
LOC_Os09g31454.1	Rice_mirtron_candidate_69; Rice_mirtron_candidate_70; Rice_mirtron_candidate_78; Rice_mirtron_candidate_79	cDNA MYB family transcription factor, putative, expressed
LOC_Os09g33930.1	Rice_mirtron_candidate_21; Rice_mirtron_candidate_6; Rice_mirtron_candidate_7; Rice_mirtron_candidate_8	cDNA farnesyltransferase/geranylgeranyltransferase type-1 subunitalpha, putative, expressed
LOC_Os09g33930.2
LOC_Os09g33930.3
LOC_Os09g33930.4
LOC_Os09g33930.5
LOC_Os11g10100.1	Rice_mirtron_candidate_75; Rice_mirtron_candidate_76; Rice_mirtron_candidate_77	cDNA STE_MEKK_ste11_MAP3K.3 - STE kinases include homologs to sterile 7, sterile 11 and sterile 20 from yeast, expressed
LOC_Os11g10100.3
LOC_Os11g12040.1	Rice_mirtron_candidate_21; Rice_mirtron_candidate_6; Rice_mirtron_candidate_7; Rice_mirtron_candidate_8	cDNA disease resistance protein RPM1, putative, expressed
LOC_Os11g41990.1	Rice_mirtron_candidate_51	cDNA armadillo/beta-catenin-like repeat family protein, expressed
LOC_Os11g41990.2
LOC_Os12g08820.1	Rice_mirtron_candidate_16	cDNA growth regulator related protein, putative, expressed
LOC_Os12g08820.2
LOC_Os12g13174.1	Rice_mirtron_candidate_21; Rice_mirtron_candidate_6; Rice_mirtron_candidate_7; Rice_mirtron_candidate_8	cDNA expressed protein
LOC_Os12g16290.1	Rice_mirtron_candidate_21; Rice_mirtron_candidate_6; Rice_mirtron_candidate_7; Rice_mirtron_candidate_8	cDNA isoflavone reductase, putative, expressed
LOC_Os12g18729.1	Rice_mirtron_candidate_6; Rice_mirtron_candidate_7; Rice_mirtron_candidate_8	cDNA expressed protein
LOC_Os12g18729.2
LOC_Os12g18729.3
LOC_Os12g18729.4
LOC_Os12g18729.5
LOC_Os12g30555.1	Rice_mirtron_candidate_16	cDNA hypothetical protein
LOC_Os12g31860.1	Rice_mirtron_candidate_21; Rice_mirtron_candidate_6; Rice_mirtron_candidate_7; Rice_mirtron_candidate_8	cDNA ureide permease, putative, expressed
LOC_Os12g31860.2
LOC_Os12g31860.3
LOC_Os12g31860.5
LOC_Os12g37510.1	Rice_mirtron_candidate_21; Rice_mirtron_candidate_6; Rice_mirtron_candidate_7; Rice_mirtron_candidate_8	cDNA UDP-glucoronosyl and UDP-glucosyl transferase domain containing protein, expressed
LOC_Os12g39340.1	Rice_mirtron_candidate_74	cDNA glycosyl transferase, group 1 domain containing protein, expressed
LOC_Os12g40920.1	Rice_mirtron_candidate_21; Rice_mirtron_candidate_6; Rice_mirtron_candidate_7; Rice_mirtron_candidate_8	cDNA bZIP transcription factor domain containing protein, expressed
LOC_Os12g40920.3
LOC_Os12g40920.4
LOC_Os12g44330.1	Rice_mirtron_candidate_54	cDNA serine/threonine-protein kinase PRP4, putative, expressed
